# Supplementary material for: Cholesterol, Amyloid Beta, Fructose, and LPS Influence ROS and ATP Concentrations and the Phagocytic Capacity of HMC3 Human Microglia Cell Line
Source: Int J Mol Sci. 2023 Jun 20;24(12):10396. doi: 10.3390/ijms241210396 (PMC10299308; doi:10.3390/ijms241210396)
Supplement: Supplementary file 1 [file ijms-24-10396-s001.zip]

Archive with 1 entries (1 files):
- ijms-2455481-supplementary.pdf
